# Supplementary material for: Natural Products Are a Promising Source for Anthelmintic Drug Discovery
Source: Biomolecules. 2021 Oct 4;11(10):1457. doi: 10.3390/biom11101457 (PMC8533416; doi:10.3390/biom11101457)
Supplement: Supplementary file 1 [file biomolecules-11-01457-s001.zip]

Archive with 1 entries (1 files):
- biomolecules-1357273-supplementary.pdf
